# Supplementary material for: Interventions targeting working memory in 4–11 year olds within their everyday contexts: A systematic review
Source: Dev Rev. 2019 Jun;52:1–23. doi: 10.1016/j.dr.2019.02.001 (PMC6686208; doi:10.1016/j.dr.2019.02.001)
Supplement: Supplementary data 1 [file mmc1.xml]

<?xml version="1.0" encoding="UTF-8" standalone="no"?><data:data><datasets><author>harron-a@ulster.ac.uk</author><type>0</type><dataset><value>1</value><reason>No data was used for the research described in the article</reason><comments/></dataset></datasets></data:data>
